# Supplementary material for: Rapid host switching of Wolbachia and even more rapid turnover of their phages and incompatibility-causing loci
Source: bioRxiv. 2024 Jun 23:2023.12.04.569981. Originally published 2023 Dec 5. Preprint. [Version 2] doi: 10.1101/2023.12.04.569981 (PMC10723362; doi:10.1101/2023.12.04.569981)
Supplement: Supplement 2 [file media-2.zip]

Archive with 5 entries (5 files):
- Supporting Tables/TableS2.csv
- Supporting Tables/TableS1.xlsx
- Supporting Tables/TableS5.xlsx
- Supporting Tables/TableS4.csv
- Supporting Tables/TableS3.xlsx
