# Supplementary material for: Rapid host switching of Wolbachia and even more rapid turnover of their phages and incompatibility-causing loci
Source: bioRxiv. 2024 Jun 23:2023.12.04.569981. Originally published 2023 Dec 5. Preprint. [Version 2] doi: 10.1101/2023.12.04.569981 (PMC10723362; doi:10.1101/2023.12.04.569981)
Supplement: Supplement 2 [file media-2.zip › Supporting Tables/TableS5.xlsx]

## Sheet: TableS5
Node	N1 Point Estimate	N1 CI	N2 Point Estimate	N1 C2	U1 Point Estimate	U1 CI	U1 Point Estimate	U1 CI
wMel-like root	512630	(262515, 1177230)	425748	(266416, 2497490)	509745	(262372, 1344490)	427346	(259819, 3062740)
Root of clade containing wDal, wSbr, and six Wolbachia from Drosophila	370279	(187346, 824122)	298824	(208649, 1790240)	369820	(201088, 958660)	300404	(199691, 2175080)
wRi-like root	44199	(18017, 107407)	37955	(19554, 201795)	44575	(17196, 114372)	37982	(19176, 243665)
wMel-like/wRi-like root	4496844	(1975600, 10404300)	3691444	(2120890, 20676700)	4407162	(2092950, 11139100)	3705128	(2085410, 24301800)
